# Supplementary material for: Structure and regulation of ZCCHC4 in m6A-methylation of 28S rRNA
Source: Nat Commun. 2019 Nov 6;10:5042. doi: 10.1038/s41467-019-12923-x (PMC6834594; doi:10.1038/s41467-019-12923-x)
Supplement: Supplementary file 3 — Source Data [file 41467_2019_12923_MOESM3_ESM.xlsx]

## Sheet: Fig1e
	Figure 1e. RNA methylation assay for different truncations of ZCCHC4
		FL	Core	∆GRF	∆GRF-C2H2	∆CCHC
	replicate1	17520	21624	341	310	783
	replicate2	18282	18479	323	284	786
	replicate3	18514	20624	292	256	619
	Average	18105.3	20242.3	318.667	283.333	729.333
	STDEV	520.017	1606.86	24.7857	27.0062	95.5632

## Sheet: Fig2d
	Figure 2d. RNA methylation assay for ZCCHC4
		WT	Y340A	D341A	L345A
	replicate1	14352	4346	18245	28809
	replicate2	14531	3822	18995	35671
	replicate3	14318	4360	19584	32259
	Average	14400.3	4176	18941.3	32246.3
	STDEV	114.43	306.653	671.111	3431.02

## Sheet: Fig2g
	Figure 2g. RNA methylation assay for ZCCHC4
		WT	Y173A	N342A	H343A
	replicate1	14352	596	868	1199
	replicate2	14531	654	1016	1135
	replicate3	14318	649	913	1204
	Average	14400.3	633	932.333	1179.33
	STDEV	114.43	32.1403	75.8705	38.4751

## Sheet: Fig3b
	Figure 3b. RNA methylation assay for ZCCHC4 with various RNA substrates
		30mer_5'tail	30mer_3'tail	25mer_no tail	Mutant_stemI	Mutant_stemII	Broken stem	12mer
	replicate1	31527	28286	23233	26924	20525	600	276
	replicate2	30675	26354	21827	26629	21388	628	299
	replicate3	29845	29067	21093	25948	20001	611	308
	Average	30682.3	27902.3	22051	26500.3	20638	613	294.333
	STDEV	841.024	1396.6	1087.44	500.56	700.371	14.1067	16.5025

## Sheet: Fig4c
	Figure 4c. RNA methylation assay for ZCCHC4
		WT	F48A	F61A	R68A	F76A	W78A	Y173A	D276A	Y318A	F319A	R323A	K403A	W408A	K416A	K419A	WT	R87A	Q153A
	replicate1	14352	3404	1773	330	1411	2495	596	746	2385	501	1551	8902	8535	16988	5589	31527	32873	31804
	replicate2	14531	3510	1810	326	1383	2697	654	846	2747	613	1595	8627	8174	14962	5629	30675	33213	32895
	replicate3	14318	3613	1799	294	1269	2535	649	792	2754	648	1321	8456	8656	17943	5430	29845	32862	31735
	The data in red were obtained from an independent experiment

## Sheet: Supplementary Fig8e
	Supplementary Figure 7e. RNA methylation assay for ZCCHC4
		WT	MutSR
	replicate1	27175	1311
	replicate2	24608	1122
	replicate3	28235	1408
	Average	26672.7	1280.33
	STDEV	1864.95	145.445

## Sheet: Supplementary Fig5g
	Left: SYBR gold staining; Right: Coomassie blue staining
